# Supplementary material for: Saccharibacteria harness light energy using type-1 rhodopsins that may rely on retinal sourced from microbial hosts
Source: ISME J. 2022 Apr 19;16(8):2056–9. doi: 10.1038/s41396-022-01231-w (PMC9296517; doi:10.1038/s41396-022-01231-w)
Supplement: Supplementary file 2 — Supplemental Tables [file 41396_2022_1231_MOESM2_ESM.xlsx]

## Sheet: Description
Description of Supplementary Tables
Table S1. Characteristics of the Saccharibacteria genomes analyzed in this study, including the presence of ATP synthase subunits, indicated by their KEGG orthology numbers.
Table S2. Immediate genomic context for the three SacRs that were experimentally characterized.
Table S3. Characteristics of metagenomic scaffolds encoding beta-carotene 15,15'-dioxygenase. The phylum_winner_perc column indicates the percentage of genes on the scaffold that were taxonomically affiliated
with the phylum_winner. Bin* columns describe characteristics of previously published metagenomic bins with high sequence similarity to the scaffold.
Table S4. Genomic proximity of rhodopsin, beta-carotene 15,15'-dioxygenase (blh), and crt genes in previously published Actinobacteria genomes with high sequence similarity to blh-encoding scaffolds.

## Sheet: Table S1
bin_name	source	accession	ncbi_biosample	bin_length	bin_scaffold_number	completeness	redundancy	habitat_broad	habitat_narrow	K02108	K02109	K02110	K02111	K02112	K02113	K02114	K02115
LacPavin_0818_WC50_Saccharibacteria_42_9	None	doi.org/10.5281/zenodo.6038621	None	717669	85	0.976744	0	freshwater	lake	LacPavin_0818_WC50_scaffold_459941_13	LacPavin_0818_WC50_scaffold_459941_15	LacPavin_0818_WC50_scaffold_459941_14	LacPavin_0818_WC50_scaffold_459941_17	LacPavin_0818_WC50_scaffold_459941_20	LacPavin_0818_WC50_scaffold_459941_16	LacPavin_0818_WC50_scaffold_459941_22	LacPavin_0818_WC50_scaffold_459941_18
NCBI_GCA903819735.1_Saccharibacteria_42	ncbi	GCA_903819735.1	SAMEA6944527	710552	179	0.906977	0	freshwater	lake	NCBI_GCA903819735.1_Saccharibacteria_42_scaffold_154_7	NCBI_GCA903819735.1_Saccharibacteria_42_scaffold_154_9	NCBI_GCA903819735.1_Saccharibacteria_42_scaffold_154_8	NCBI_GCA903819735.1_Saccharibacteria_42_scaffold_154_11	NCBI_GCA903819735.1_Saccharibacteria_42_scaffold_140_4	NCBI_GCA903819735.1_Saccharibacteria_42_scaffold_154_10	NCBI_GCA903819735.1_Saccharibacteria_42_scaffold_140_5	NCBI_GCA903819735.1_Saccharibacteria_42_scaffold_140_2
NCBI_GCA903821315.1_Saccharibacteria_40	ncbi	GCA_903821315.1	SAMEA6951374	727869	13	0.953488	0	freshwater	lake	NCBI_GCA903821315.1_Saccharibacteria_40_scaffold_7_44	NCBI_GCA903821315.1_Saccharibacteria_40_scaffold_7_42	NCBI_GCA903821315.1_Saccharibacteria_40_scaffold_7_43	NCBI_GCA903821315.1_Saccharibacteria_40_scaffold_7_40	NCBI_GCA903821315.1_Saccharibacteria_40_scaffold_7_38	NCBI_GCA903821315.1_Saccharibacteria_40_scaffold_7_41	NCBI_GCA903821315.1_Saccharibacteria_40_scaffold_7_37	NCBI_GCA903821315.1_Saccharibacteria_40_scaffold_7_39
NCBI_GCA903826645.1_Saccharibacteria_37	ncbi	GCA_903826645.1	SAMEA6948164	655823	138	0.790698	0.0232558	freshwater	lake	NCBI_GCA903826645.1_Saccharibacteria_37_scaffold_99_11	NCBI_GCA903826645.1_Saccharibacteria_37_scaffold_103_3	NCBI_GCA903826645.1_Saccharibacteria_37_scaffold_103_4	NCBI_GCA903826645.1_Saccharibacteria_37_scaffold_103_1	NCBI_GCA903826645.1_Saccharibacteria_37_scaffold_1_2	NCBI_GCA903826645.1_Saccharibacteria_37_scaffold_103_2	NCBI_GCA903826645.1_Saccharibacteria_37_scaffold_1_3	NCBI_GCA903826645.1_Saccharibacteria_37_scaffold_1_1
NCBI_GCA903829335.1_Saccharibacteria_37	ncbi	GCA_903829335.1	SAMEA6944358	741305	17	0.953488	0	freshwater	lake	NCBI_GCA903829335.1_Saccharibacteria_37_scaffold_6_29	NCBI_GCA903829335.1_Saccharibacteria_37_scaffold_6_31	NCBI_GCA903829335.1_Saccharibacteria_37_scaffold_6_30	NCBI_GCA903829335.1_Saccharibacteria_37_scaffold_6_33	NCBI_GCA903829335.1_Saccharibacteria_37_scaffold_6_35	NCBI_GCA903829335.1_Saccharibacteria_37_scaffold_6_32	NCBI_GCA903829335.1_Saccharibacteria_37_scaffold_6_36	NCBI_GCA903829335.1_Saccharibacteria_37_scaffold_6_34
NCBI_GCA903837875.1_Saccharibacteria_34	ncbi	GCA_903837875.1	SAMEA6956155	586775	65	0.976744	0	freshwater	lake	NCBI_GCA903837875.1_Saccharibacteria_34_scaffold_23_11	NCBI_GCA903837875.1_Saccharibacteria_34_scaffold_23_9	NCBI_GCA903837875.1_Saccharibacteria_34_scaffold_23_10	NCBI_GCA903837875.1_Saccharibacteria_34_scaffold_23_7	NCBI_GCA903837875.1_Saccharibacteria_34_scaffold_23_5	NCBI_GCA903837875.1_Saccharibacteria_34_scaffold_23_8	NCBI_GCA903837875.1_Saccharibacteria_34_scaffold_23_4	NCBI_GCA903837875.1_Saccharibacteria_34_scaffold_23_6
NCBI_GCA903839435.1_Saccharibacteria_37	ncbi	GCA_903839435.1	SAMEA6953967	586798	117	0.906977	0	freshwater	lake	NCBI_GCA903839435.1_Saccharibacteria_37_scaffold_8_3	NCBI_GCA903839435.1_Saccharibacteria_37_scaffold_8_1	NCBI_GCA903839435.1_Saccharibacteria_37_scaffold_8_2	NCBI_GCA903839435.1_Saccharibacteria_37_scaffold_86_3	NCBI_GCA903839435.1_Saccharibacteria_37_scaffold_112_4	NCBI_GCA903839435.1_Saccharibacteria_37_scaffold_86_2	NCBI_GCA903839435.1_Saccharibacteria_37_scaffold_112_3	NCBI_GCA903839435.1_Saccharibacteria_37_scaffold_112_5
NCBI_GCA903839515.1_Saccharibacteria_37	ncbi	GCA_903839515.1	SAMEA6951556	959414	130	0.906977	0.0232558	freshwater	lake	NCBI_GCA903839515.1_Saccharibacteria_37_scaffold_129_14	NCBI_GCA903839515.1_Saccharibacteria_37_scaffold_129_12	NCBI_GCA903839515.1_Saccharibacteria_37_scaffold_129_13	NCBI_GCA903839515.1_Saccharibacteria_37_scaffold_129_10	NCBI_GCA903839515.1_Saccharibacteria_37_scaffold_129_8	NCBI_GCA903839515.1_Saccharibacteria_37_scaffold_129_11	NCBI_GCA903839515.1_Saccharibacteria_37_scaffold_129_7	NCBI_GCA903839515.1_Saccharibacteria_37_scaffold_129_9
NCBI_GCA903877025.1_Saccharibacteria_37	ncbi	GCA_903877025.1	SAMEA6955317	844312	27	0.930233	0	freshwater	lake	NCBI_GCA903877025.1_Saccharibacteria_37_scaffold_10_38	NCBI_GCA903877025.1_Saccharibacteria_37_scaffold_10_36	NCBI_GCA903877025.1_Saccharibacteria_37_scaffold_10_37	NCBI_GCA903877025.1_Saccharibacteria_37_scaffold_10_34	NCBI_GCA903877025.1_Saccharibacteria_37_scaffold_10_32	NCBI_GCA903877025.1_Saccharibacteria_37_scaffold_10_35	NCBI_GCA903877025.1_Saccharibacteria_37_scaffold_10_31	NCBI_GCA903877025.1_Saccharibacteria_37_scaffold_10_33
NCBI_GCA903900685.1_Saccharibacteria_35	ncbi	GCA_903900685.1	SAMEA6953425	983304	106	0.953488	0	freshwater	lake	NCBI_GCA903900685.1_Saccharibacteria_35_scaffold_46_9	NCBI_GCA903900685.1_Saccharibacteria_35_scaffold_46_7	NCBI_GCA903900685.1_Saccharibacteria_35_scaffold_46_8	NCBI_GCA903900685.1_Saccharibacteria_35_scaffold_46_5	NCBI_GCA903900685.1_Saccharibacteria_35_scaffold_46_3	NCBI_GCA903900685.1_Saccharibacteria_35_scaffold_46_6	NCBI_GCA903900685.1_Saccharibacteria_35_scaffold_46_2	NCBI_GCA903900685.1_Saccharibacteria_35_scaffold_46_4
NCBI_GCA903920345.1_Saccharibacteria_39	ncbi	GCA_903920345.1	SAMEA6954041	873499	203	0.930233	0	freshwater	lake	NCBI_GCA903920345.1_Saccharibacteria_39_scaffold_105_1	NCBI_GCA903920345.1_Saccharibacteria_39_scaffold_67_10	NCBI_GCA903920345.1_Saccharibacteria_39_scaffold_67_11	NCBI_GCA903920345.1_Saccharibacteria_39_scaffold_67_8	NCBI_GCA903920345.1_Saccharibacteria_39_scaffold_67_6	NCBI_GCA903920345.1_Saccharibacteria_39_scaffold_67_9	NCBI_GCA903920345.1_Saccharibacteria_39_scaffold_67_5	NCBI_GCA903920345.1_Saccharibacteria_39_scaffold_67_7
NCBI_GCA903925195.1_Saccharibacteria_36	ncbi	GCA_903925195.1	SAMEA6954720	929291	111	0.883721	0.0232558	freshwater	lake	NCBI_GCA903925195.1_Saccharibacteria_36_scaffold_94_43	NCBI_GCA903925195.1_Saccharibacteria_36_scaffold_94_41	NCBI_GCA903925195.1_Saccharibacteria_36_scaffold_94_42	NCBI_GCA903925195.1_Saccharibacteria_36_scaffold_94_39	NCBI_GCA903925195.1_Saccharibacteria_36_scaffold_94_37	NCBI_GCA903925195.1_Saccharibacteria_36_scaffold_94_40	NCBI_GCA903925195.1_Saccharibacteria_36_scaffold_94_36	NCBI_GCA903925195.1_Saccharibacteria_36_scaffold_94_38

## Sheet: Table S2
scaffold	start	end	strand	ko	annotation
NCBI_GCA903821315.1_Saccharibacteria_40_scaffold_2	13831	14097	-1	None	None
NCBI_GCA903821315.1_Saccharibacteria_40_scaffold_2	14121	15557	-1	K00088	IMP dehydrogenase [EC:1.1.1.205]
NCBI_GCA903821315.1_Saccharibacteria_40_scaffold_2	15606	16763	-1	K01858	myo-inositol-1-phosphate synthase [EC:5.5.1.4]
NCBI_GCA903821315.1_Saccharibacteria_40_scaffold_2	16793	17347	-1	K19664	CDP-2,3-bis-(O-geranylgeranyl)-sn-glycerol synthase [EC:2.7.7.67]
NCBI_GCA903821315.1_Saccharibacteria_40_scaffold_2	17364	18002	-1	K17884	archaetidylinositol phosphate synthase [EC:2.7.8.39]
NCBI_GCA903821315.1_Saccharibacteria_40_scaffold_2	17999	18535	-1	K07015	uncharacterized protein
NCBI_GCA903821315.1_Saccharibacteria_40_scaffold_2	18680	19414	1	K04641	bacteriorhodopsin
NCBI_GCA903821315.1_Saccharibacteria_40_scaffold_2	19505	20389	1	None	None
NCBI_GCA903821315.1_Saccharibacteria_40_scaffold_2	20398	21627	-1	K05592	ATP-dependent RNA helicase DeaD [EC:3.6.4.13]
NCBI_GCA903821315.1_Saccharibacteria_40_scaffold_2	21818	23197	1	K03322	manganese transport protein
LacPavin_0818_WC50_scaffold_667431	6048	6959	-1	None	None
LacPavin_0818_WC50_scaffold_667431	6981	7388	-1	None	None
LacPavin_0818_WC50_scaffold_667431	7439	7969	-1	None	None
LacPavin_0818_WC50_scaffold_667431	8310	8633	1	None	None
LacPavin_0818_WC50_scaffold_667431	8718	10403	-1	None	None
LacPavin_0818_WC50_scaffold_667431	10621	11349	-1	K04641	bacteriorhodopsin
LacPavin_0818_WC50_scaffold_667431	11461	11862	-1	None	None
LacPavin_0818_WC50_scaffold_667431	12035	13441	-1	K18235	virginiamycin B lyase [EC:4.2.99.-]
LacPavin_0818_WC50_scaffold_667431	13660	14175	-1	None	None
NCBI_GCA903829335.1_Saccharibacteria_37_scaffold_6	42867	43454	-1	K02299	cytochrome o ubiquinol oxidase subunit III
NCBI_GCA903829335.1_Saccharibacteria_37_scaffold_6	43454	45430	-1	K02298	cytochrome o ubiquinol oxidase subunit I [EC:7.1.1.3]
NCBI_GCA903829335.1_Saccharibacteria_37_scaffold_6	45434	46318	-1	K02297	cytochrome o ubiquinol oxidase subunit II [EC:7.1.1.3]
NCBI_GCA903829335.1_Saccharibacteria_37_scaffold_6	46372	46650	-1	None	None
NCBI_GCA903829335.1_Saccharibacteria_37_scaffold_6	46660	46968	-1	None	None
NCBI_GCA903829335.1_Saccharibacteria_37_scaffold_6	46949	47422	-1	None	None
NCBI_GCA903829335.1_Saccharibacteria_37_scaffold_6	47598	48314	1	K04641	bacteriorhodopsin
NCBI_GCA903829335.1_Saccharibacteria_37_scaffold_6	48400	49371	1	K20534	polyisoprenyl-phosphate glycosyltransferase [EC:2.4.-.-]
NCBI_GCA903829335.1_Saccharibacteria_37_scaffold_6	49319	49747	1	None	None
NCBI_GCA903829335.1_Saccharibacteria_37_scaffold_6	49744	49947	-1	None	None
NCBI_GCA903829335.1_Saccharibacteria_37_scaffold_6	49947	50357	-1	None	None
NCBI_GCA903829335.1_Saccharibacteria_37_scaffold_6	50444	51316	1	None	None
NCBI_GCA903829335.1_Saccharibacteria_37_scaffold_6	51313	53091	-1	K06147	ATP-binding cassette, subfamily B, bacterial

## Sheet: Table S3
run_id	sample_accession	sample_id	depth_m	date	scaffold	phylum_winner	phylum_winner_perc	bin_id	bin_accession	bin_classification
ERR4193071	ERS4600328	AM-lipid-01-D2	2	2018-08-22	ERR4193071_scaffold_2776	Actinobacteria	1	Umea3p4_megahit_metabat_bin-0510	GCA_903870855.1	d__Bacteria;p__Actinobacteriota;c__Actinobacteria;o__Nanopelagicales;f__Nanopelagicaceae;g__PALSA-747
ERR4193104	ERS4600331	AM-lipid-01-D5	3.5	2018-08-22	ERR4193104_scaffold_11658	Actinobacteria	0.5	Umea3p4_megahit_metabat_bin-0510	GCA_903870855.1	d__Bacteria;p__Actinobacteriota;c__Actinobacteria;o__Nanopelagicales;f__Nanopelagicaceae;g__PALSA-747
ERR4193246	ERS4600329	AM-lipid-01-D3	2.3	2018-08-22	ERR4193246_scaffold_20225	Actinobacteria	0.642105	None	None	None
ERR4193247	ERS4600334	AM-lipid-01-D8	5	2018-08-22	ERR4193247_scaffold_76395	Actinobacteria	0.666667	AM-lipid-01-D7_megahit_metabat_bin-1007	GCA_903916805.1	d__Bacteria;p__Actinobacteriota;c__Actinobacteria;o__Nanopelagicales;f__Nanopelagicaceae;g__PALSA-747
ERR4193249	ERS4600336	AM-lipid-02-D1	1	2018-08-22	ERR4193249_scaffold_85521	Actinobacteria	0.818182	AM-lipid-02-D5_megahit_metabat_bin-1047	GCA_903901665.1	d__Bacteria;p__Actinobacteriota;c__Actinobacteria;o__Nanopelagicales;f__Nanopelagicaceae;g__PALSA-747
ERR4193249	ERS4600336	AM-lipid-02-D1	1	2018-08-22	ERR4193249_scaffold_58550	Actinobacteria	0.75	AM-lipid-01-D7_megahit_metabat_bin-1007	GCA_903916805.1	d__Bacteria;p__Actinobacteriota;c__Actinobacteria;o__Nanopelagicales;f__Nanopelagicaceae;g__PALSA-747
ERR4193249	ERS4600336	AM-lipid-02-D1	1	2018-08-22	ERR4193249_scaffold_41881	Proteobacteria	1	None	None	None
ERR4193249	ERS4600336	AM-lipid-02-D1	1	2018-08-22	ERR4193249_scaffold_60424	Proteobacteria	1	None	None	None
ERR4193249	ERS4600336	AM-lipid-02-D1	1	2018-08-22	ERR4193249_scaffold_86666	Verrucomicrobia	0.5	None	None	None
ERR4193249	ERS4600336	AM-lipid-02-D1	1	2018-08-22	ERR4193249_scaffold_95352	Proteobacteria	0.823529	None	None	None
ERR4193249	ERS4600336	AM-lipid-02-D1	1	2018-08-22	ERR4193249_scaffold_72380	Proteobacteria	1	None	None	None
ERR4193249	ERS4600336	AM-lipid-02-D1	1	2018-08-22	ERR4193249_scaffold_54761	Actinobacteria	0.595349	None	None	None
ERR4193249	ERS4600336	AM-lipid-02-D1	1	2018-08-22	ERR4193249_scaffold_40439	Bacteroidetes	0.622642	None	None	None
ERR4193360	ERS4600345	AM-lipid-02-D9	5.5	2018-08-22	ERR4193360_scaffold_9698	Actinobacteria	0.333333	Umea1_megahit_metabat_bin-2325	GCA_903918505.1	d__Bacteria;p__Actinobacteriota;c__Actinobacteria;o__Nanopelagicales;f__Nanopelagicaceae;g__PALSA-747
ERR4193932	ERS4600418	Ki1-1-6m	1.6	2018-07-24	ERR4193932_scaffold_31115	Bacteroidetes	0.846154	None	None	None
ERR4193932	ERS4600418	Ki1-1-6m	1.6	2018-07-24	ERR4193932_scaffold_76188	Actinobacteria	0.5	None	None	None
ERR4193932	ERS4600418	Ki1-1-6m	1.6	2018-07-24	ERR4193932_scaffold_30022	Proteobacteria	1	None	None	None
ERR4193932	ERS4600418	Ki1-1-6m	1.6	2018-07-24	ERR4193932_scaffold_76857	Bacteroidetes	1	None	None	None
ERR4193932	ERS4600418	Ki1-1-6m	1.6	2018-07-24	ERR4193932_scaffold_11815	Bacteroidetes	0.833333	None	None	None
ERR4193932	ERS4600418	Ki1-1-6m	1.6	2018-07-24	ERR4193932_scaffold_44626	Actinobacteria	0.714286	Kiruna_megahit_metabat_bin-05015	GCA_903884035.1	d__Bacteria;p__Actinobacteriota;c__Actinobacteria;o__Nanopelagicales;f__Nanopelagicaceae
ERR4193932	ERS4600418	Ki1-1-6m	1.6	2018-07-24	ERR4193932_scaffold_50092	Actinobacteria	0.75	Kiruna_megahit_metabat_bin-08973	GCA_903892255.1	d__Bacteria;p__Actinobacteriota;c__Actinobacteria;o__Nanopelagicales;f__Nanopelagicaceae;g__PALSA-747
ERR4193932	ERS4600418	Ki1-1-6m	1.6	2018-07-24	ERR4193932_scaffold_91095	Actinobacteria	0.6	Umea2p2_megahit_metabat_bin-0836	GCA_903845795.1	d__Bacteria;p__Actinobacteriota;c__Actinobacteria;o__Nanopelagicales;f__Nanopelagicaceae;g__PALSA-747
ERR4193932	ERS4600418	Ki1-1-6m	1.6	2018-07-24	ERR4193932_scaffold_101874	Actinobacteria	0.705882	Kiruna_megahit_metabat_bin-05564	GCA_903897575.1	d__Bacteria;p__Actinobacteriota;c__Actinobacteria;o__Nanopelagicales;f__Nanopelagicaceae;g__AAA044-D11
ERR4193932	ERS4600418	Ki1-1-6m	1.6	2018-07-24	ERR4193932_scaffold_79177	Proteobacteria	0.5	None	None	None
ERR4193932	ERS4600418	Ki1-1-6m	1.6	2018-07-24	ERR4193932_scaffold_87958	Actinobacteria	0.5	Kiruna2_megahit_metabat_bin-0868	GCA_903918975.1	d__Bacteria;p__Actinobacteriota;c__Actinobacteria;o__Nanopelagicales;f__Nanopelagicaceae;g__PALSA-747
ERR4193932	ERS4600418	Ki1-1-6m	1.6	2018-07-24	ERR4193932_scaffold_55014	Actinobacteria	0.666667	AM-lipid-01-D7_megahit_metabat_bin-1007	GCA_903916805.1	d__Bacteria;p__Actinobacteriota;c__Actinobacteria;o__Nanopelagicales;f__Nanopelagicaceae;g__PALSA-747
ERR4194058	ERS4600421	Ki2-D1	1	2018-07-27	ERR4194058_scaffold_5827	Actinobacteria	0.545455	AM-lipid-02-D1_megahit_metabat_bin-0979	GCA_903843225.1	d__Bacteria;p__Actinobacteriota;c__Actinobacteria;o__Nanopelagicales;f__Nanopelagicaceae;g__PALSA-747
ERR4194058	ERS4600421	Ki2-D1	1	2018-07-27	ERR4194058_scaffold_98501	Euryarchaeota	0.5	None	None	None
ERR4194058	ERS4600421	Ki2-D1	1	2018-07-27	ERR4194058_scaffold_82921	Actinobacteria	0.714286	None	None	None
ERR4194058	ERS4600421	Ki2-D1	1	2018-07-27	ERR4194058_scaffold_67377	Actinobacteria	0.722222	None	None	None
ERR4194058	ERS4600421	Ki2-D1	1	2018-07-27	ERR4194058_scaffold_26683	Verrucomicrobia	0.857143	None	None	None
ERR4194058	ERS4600421	Ki2-D1	1	2018-07-27	ERR4194058_scaffold_72737	Actinobacteria	0.769231	Umea2_megahit_metabat_bin-0949	GCA_903895655.1	d__Bacteria;p__Actinobacteriota;c__Actinobacteria;o__Nanopelagicales;f__Nanopelagicaceae;g__PALSA-747
ERR4194058	ERS4600421	Ki2-D1	1	2018-07-27	ERR4194058_scaffold_24697	Actinobacteria	1	AM-lipid-02-D5_megahit_metabat_bin-0350	GCA_903886905.1	d__Bacteria;p__Actinobacteriota;c__Actinobacteria;o__Nanopelagicales;f__Nanopelagicaceae;g__PALSA-747
ERR4194058	ERS4600421	Ki2-D1	1	2018-07-27	ERR4194058_scaffold_52332	Bacteroidetes	1	None	None	None
ERR4194058	ERS4600421	Ki2-D1	1	2018-07-27	ERR4194058_scaffold_77427	Actinobacteria	0.611111	None	None	None
ERR4194058	ERS4600421	Ki2-D1	1	2018-07-27	ERR4194058_scaffold_23356	Actinobacteria	0.666667	Kiruna2_megahit_metabat_bin-0868	GCA_903918975.1	d__Bacteria;p__Actinobacteriota;c__Actinobacteria;o__Nanopelagicales;f__Nanopelagicaceae;g__PALSA-747
ERR4194058	ERS4600421	Ki2-D1	1	2018-07-27	ERR4194058_scaffold_23023	Actinobacteria	0.571429	Kiruna_megahit_metabat_bin-12052	GCA_903909895.1	d__Bacteria;p__Actinobacteriota;c__Actinobacteria;o__Nanopelagicales;f__Nanopelagicaceae;g__PALSA-747
ERR4194058	ERS4600421	Ki2-D1	1	2018-07-27	ERR4194058_scaffold_61197	Actinobacteria	0.909091	Kiruna2_megahit_metabat_bin-3214	GCA_903873435.1	d__Bacteria;p__Actinobacteriota;c__Actinobacteria;o__Nanopelagicales;f__Nanopelagicaceae;g__Planktophila
ERR4194058	ERS4600421	Ki2-D1	1	2018-07-27	ERR4194058_scaffold_56949	Actinobacteria	0.857143	Kiruna_megahit_metabat_bin-08973	GCA_903892255.1	d__Bacteria;p__Actinobacteriota;c__Actinobacteria;o__Nanopelagicales;f__Nanopelagicaceae;g__PALSA-747
ERR4194058	ERS4600421	Ki2-D1	1	2018-07-27	ERR4194058_scaffold_38113	Actinobacteria	0.4	None	None	None
ERR4194058	ERS4600421	Ki2-D1	1	2018-07-27	ERR4194058_scaffold_17593	Bacteroidetes	1	None	None	None
ERR4194058	ERS4600421	Ki2-D1	1	2018-07-27	ERR4194058_scaffold_135681	Bacteroidetes	0.875	None	None	None
ERR4194058	ERS4600421	Ki2-D1	1	2018-07-27	ERR4194058_scaffold_32874	Actinobacteria	0.489362	YR_megahit_metabat_bin-3871	GCA_903876855.1	d__Bacteria;p__Actinobacteriota;c__Actinobacteria;o__Nanopelagicales;f__Nanopelagicaceae;g__PALSA-747
ERR4194058	ERS4600421	Ki2-D1	1	2018-07-27	ERR4194058_scaffold_28114	Proteobacteria	0.888889	None	None	None
ERR4194058	ERS4600421	Ki2-D1	1	2018-07-27	ERR4194058_scaffold_42570	Actinobacteria	0.5	AM-lipid-01-D2_megahit_metabat_bin-416	GCA_903862335.1	d__Bacteria;p__Actinobacteriota;c__Actinobacteria;o__Nanopelagicales;f__Nanopelagicaceae;g__PALSA-747
ERR4194712	ERS4600563	Umea2p1	0.25	2018-09-08	ERR4194712_scaffold_24594	Actinobacteria	0.5	Umea3p2_megahit_metabat_bin-1321	GCA_903899145.1	d__Bacteria;p__Actinobacteriota;c__Actinobacteria;o__Nanopelagicales;f__Nanopelagicaceae;g__PALSA-747
ERR4194712	ERS4600563	Umea2p1	0.25	2018-09-08	ERR4194712_scaffold_20726	Bacteroidetes	0.666667	None	None	None
ERR4194712	ERS4600563	Umea2p1	0.25	2018-09-08	ERR4194712_scaffold_78868	Bacteroidetes	0.75	None	None	None
ERR4194712	ERS4600563	Umea2p1	0.25	2018-09-08	ERR4194712_scaffold_107423	Actinobacteria	0.5	None	None	None
ERR4194712	ERS4600563	Umea2p1	0.25	2018-09-08	ERR4194712_scaffold_35327	Actinobacteria	0.75	Umea_megahit_metabat_bin-07739	GCA_903842855.1	d__Bacteria;p__Actinobacteriota;c__Actinobacteria;o__Nanopelagicales;f__Nanopelagicaceae;g__PALSA-747
ERR4194712	ERS4600563	Umea2p1	0.25	2018-09-08	ERR4194712_scaffold_30555	Actinobacteria	0.6	None	None	None
ERR4194712	ERS4600563	Umea2p1	0.25	2018-09-08	ERR4194712_scaffold_16972	Actinobacteria	0.583051	Umea3p1_megahit_metabat_bin-1014	GCA_903830585.1	d__Bacteria;p__Actinobacteriota;c__Actinobacteria;o__Nanopelagicales;f__Nanopelagicaceae;g__PALSA-747
ERR4194712	ERS4600563	Umea2p1	0.25	2018-09-08	ERR4194712_scaffold_40370	Actinobacteria	0.592593	Umea3p4_megahit_metabat_bin-0510	GCA_903870855.1	d__Bacteria;p__Actinobacteriota;c__Actinobacteria;o__Nanopelagicales;f__Nanopelagicaceae;g__PALSA-747
ERR4194712	ERS4600563	Umea2p1	0.25	2018-09-08	ERR4194712_scaffold_24244	Actinobacteria	0.853659	Umea2_megahit_metabat_bin-1606	GCA_903854465.1	d__Bacteria;p__Actinobacteriota;c__Actinobacteria;o__Nanopelagicales
ERR4194712	ERS4600563	Umea2p1	0.25	2018-09-08	ERR4194712_scaffold_47889	Actinobacteria	0.716535	None	None	None
ERR4194712	ERS4600563	Umea2p1	0.25	2018-09-08	ERR4194712_scaffold_3582	Planctomycetes	0.701754	None	None	None
ERR4194714	ERS4600560	Umea1p2	3.5	2018-09-07	ERR4194714_scaffold_45803	Actinobacteria	0.6	Kiruna2_megahit_metabat_bin-0700	GCA_903827945.1	d__Bacteria;p__Actinobacteriota;c__Actinobacteria;o__Nanopelagicales;f__Nanopelagicaceae;g__PALSA-747
ERR4194714	ERS4600560	Umea1p2	3.5	2018-09-07	ERR4194714_scaffold_73962	Planctomycetes	1	None	None	None
ERR4194714	ERS4600560	Umea1p2	3.5	2018-09-07	ERR4194714_scaffold_76417	Actinobacteria	1	None	None	None
ERR4194714	ERS4600560	Umea1p2	3.5	2018-09-07	ERR4194714_scaffold_115093	Verrucomicrobia	0.5	None	None	None
ERR4194714	ERS4600560	Umea1p2	3.5	2018-09-07	ERR4194714_scaffold_52956	Actinobacteria	0.6	None	None	None
ERR4194714	ERS4600560	Umea1p2	3.5	2018-09-07	ERR4194714_scaffold_112133	Bacteroidetes	0.903226	None	None	None
ERR4194714	ERS4600560	Umea1p2	3.5	2018-09-07	ERR4194714_scaffold_67736	Planctomycetes	0.833333	None	None	None
ERR4194714	ERS4600560	Umea1p2	3.5	2018-09-07	ERR4194714_scaffold_82640	Actinobacteria	1	None	None	None
ERR4194714	ERS4600560	Umea1p2	3.5	2018-09-07	ERR4194714_scaffold_18755	Proteobacteria	0.666667	None	None	None
ERR4194714	ERS4600560	Umea1p2	3.5	2018-09-07	ERR4194714_scaffold_68421	Actinobacteria	0.666667	Umea1p1_megahit_metabat_bin-152	GCA_903819875.1	d__Bacteria;p__Actinobacteriota;c__Actinobacteria;o__Nanopelagicales;f__Nanopelagicaceae;g__PALSA-747
ERR4194714	ERS4600560	Umea1p2	3.5	2018-09-07	ERR4194714_scaffold_54880	Proteobacteria	0.54386	None	None	None
ERR4194714	ERS4600560	Umea1p2	3.5	2018-09-07	ERR4194714_scaffold_95675	Proteobacteria	1	None	None	None
ERR4194714	ERS4600560	Umea1p2	3.5	2018-09-07	ERR4194714_scaffold_72578	Actinobacteria	1	Umea1p1_megahit_metabat_bin-038	GCA_903826295.1	d__Bacteria;p__Actinobacteriota;c__Actinobacteria;o__Nanopelagicales;f__Nanopelagicaceae;g__Planktophila
ERR4194714	ERS4600560	Umea1p2	3.5	2018-09-07	ERR4194714_scaffold_56199	Actinobacteria	0.911765	Umea1p4_megahit_metabat_bin-577	GCA_903918325.1	d__Bacteria;p__Actinobacteriota;c__Actinobacteria;o__Nanopelagicales;f__Nanopelagicaceae;g__Planktophila
ERR4194714	ERS4600560	Umea1p2	3.5	2018-09-07	ERR4194714_scaffold_68599	Actinobacteria	0.8	Umea1p2_megahit_metabat_bin-0017	GCA_903845835.1	d__Bacteria;p__Actinobacteriota;c__Actinobacteria;o__Nanopelagicales;f__Nanopelagicaceae;g__AAA044-D11
ERR4194716	ERS4600568	Umea3p2	6.5	2018-09-10	ERR4194716_scaffold_98062	Actinobacteria	0.5	Umea3p4_megahit_metabat_bin-0510	GCA_903870855.1	d__Bacteria;p__Actinobacteriota;c__Actinobacteria;o__Nanopelagicales;f__Nanopelagicaceae;g__PALSA-747
ERR4194716	ERS4600568	Umea3p2	6.5	2018-09-10	ERR4194716_scaffold_56128	Actinobacteria	0.551515	Umea3p3_megahit_metabat_bin-0536	GCA_903899745.1	d__Bacteria;p__Actinobacteriota;c__Actinobacteria;o__Nanopelagicales;f__Nanopelagicaceae;g__PALSA-747
ERR4194716	ERS4600568	Umea3p2	6.5	2018-09-10	ERR4194716_scaffold_6888	Actinobacteria	0.454545	Umea3p2_megahit_metabat_bin-1321	GCA_903899145.1	d__Bacteria;p__Actinobacteriota;c__Actinobacteria;o__Nanopelagicales;f__Nanopelagicaceae;g__PALSA-747
ERR4194717	ERS4600567	Umea3p1	0.25	2018-09-10	ERR4194717_scaffold_56990	Actinobacteria	0.75	None	None	None
ERR4194717	ERS4600567	Umea3p1	0.25	2018-09-10	ERR4194717_scaffold_55983	Actinobacteria	0.333333	Umea3p2_megahit_metabat_bin-1321	GCA_903899145.1	d__Bacteria;p__Actinobacteriota;c__Actinobacteria;o__Nanopelagicales;f__Nanopelagicaceae;g__PALSA-747
ERR4194717	ERS4600567	Umea3p1	0.25	2018-09-10	ERR4194717_scaffold_22528	Actinobacteria	0.584718	Umea3p1_megahit_metabat_bin-1014	GCA_903830585.1	d__Bacteria;p__Actinobacteriota;c__Actinobacteria;o__Nanopelagicales;f__Nanopelagicaceae;g__PALSA-747
ERR4194717	ERS4600567	Umea3p1	0.25	2018-09-10	ERR4194717_scaffold_17042	Actinobacteria	0.666667	None	None	None
ERR4194717	ERS4600567	Umea3p1	0.25	2018-09-10	ERR4194717_scaffold_29380	Actinobacteria	0.5	None	None	None
ERR4194717	ERS4600567	Umea3p1	0.25	2018-09-10	ERR4194717_scaffold_42950	Actinobacteria	1	Umea_megahit_metabat_bin-07739	GCA_903842855.1	d__Bacteria;p__Actinobacteriota;c__Actinobacteria;o__Nanopelagicales;f__Nanopelagicaceae;g__PALSA-747
ERR4194717	ERS4600567	Umea3p1	0.25	2018-09-10	ERR4194717_scaffold_39225	Actinobacteria	0.852941	Umea2_megahit_metabat_bin-0949	GCA_903895655.1	d__Bacteria;p__Actinobacteriota;c__Actinobacteria;o__Nanopelagicales;f__Nanopelagicaceae;g__PALSA-747
ERR4194717	ERS4600567	Umea3p1	0.25	2018-09-10	ERR4194717_scaffold_68923	Actinobacteria	0.75	None	None	None
ERR4194717	ERS4600567	Umea3p1	0.25	2018-09-10	ERR4194717_scaffold_73799	Actinobacteria	0.588235	Umea3p4_megahit_metabat_bin-0510	GCA_903870855.1	d__Bacteria;p__Actinobacteriota;c__Actinobacteria;o__Nanopelagicales;f__Nanopelagicaceae;g__PALSA-747
ERR4194905	ERS4600330	AM-lipid-01-D4	3	2018-08-22	ERR4194905_scaffold_27623	Actinobacteria	1	AlinenLipids_megahit_metabat_bin-1131	GCA_903871985.1	d__Bacteria;p__Actinobacteriota;c__Actinobacteria;o__Nanopelagicales;f__Nanopelagicaceae;g__PALSA-747
ERR4194905	ERS4600330	AM-lipid-01-D4	3	2018-08-22	ERR4194905_scaffold_28427	Actinobacteria	0.659794	None	None	None
ERR4195048	ERS4600422	Ki2-D2	3.9	2018-07-27	ERR4195048_scaffold_65196	Bacteroidetes	0.714286	None	None	None
ERR4195048	ERS4600422	Ki2-D2	3.9	2018-07-27	ERR4195048_scaffold_48699	Actinobacteria	0.565217	AM-lipid-02-D1_megahit_metabat_bin-0949	GCA_903826015.1	d__Bacteria;p__Actinobacteriota;c__Actinobacteria;o__Nanopelagicales;f__Nanopelagicaceae;g__PALSA-747
ERR4195048	ERS4600422	Ki2-D2	3.9	2018-07-27	ERR4195048_scaffold_34513	Euryarchaeota	0.5	None	None	None
ERR4195048	ERS4600422	Ki2-D2	3.9	2018-07-27	ERR4195048_scaffold_75791	Actinobacteria	0.823529	Umea2_megahit_metabat_bin-0949	GCA_903895655.1	d__Bacteria;p__Actinobacteriota;c__Actinobacteria;o__Nanopelagicales;f__Nanopelagicaceae;g__PALSA-747
ERR4195048	ERS4600422	Ki2-D2	3.9	2018-07-27	ERR4195048_scaffold_88966	Actinobacteria	0.736842	None	None	None
ERR4195048	ERS4600422	Ki2-D2	3.9	2018-07-27	ERR4195048_scaffold_113163	Bacteroidetes	0.904762	None	None	None
ERR4195048	ERS4600422	Ki2-D2	3.9	2018-07-27	ERR4195048_scaffold_15319	Actinobacteria	0.7	Kiruna2_megahit_metabat_bin-1424	GCA_903842305.1	d__Bacteria;p__Actinobacteriota;c__Actinobacteria;o__Nanopelagicales;f__Nanopelagicaceae;g__PALSA-747
ERR4195048	ERS4600422	Ki2-D2	3.9	2018-07-27	ERR4195048_scaffold_68295	Proteobacteria	0.875	None	None	None
ERR4195048	ERS4600422	Ki2-D2	3.9	2018-07-27	ERR4195048_scaffold_124199	Actinobacteria	1	Kiruna_megahit_metabat_bin-08973	GCA_903892255.1	d__Bacteria;p__Actinobacteriota;c__Actinobacteria;o__Nanopelagicales;f__Nanopelagicaceae;g__PALSA-747
ERR4195048	ERS4600422	Ki2-D2	3.9	2018-07-27	ERR4195048_scaffold_6363	Actinobacteria	0.548023	Umea2p2_megahit_metabat_bin-0871	GCA_903865305.1	d__Bacteria;p__Actinobacteriota;c__Actinobacteria;o__Nanopelagicales;f__Nanopelagicaceae;g__PALSA-747
ERR4195048	ERS4600422	Ki2-D2	3.9	2018-07-27	ERR4195048_scaffold_50487	Actinobacteria	1	Kiruna_megahit_metabat_bin-07003	GCA_903842195.1	d__Bacteria;p__Actinobacteriota;c__Actinobacteria;o__Nanopelagicales;f__Nanopelagicaceae;g__PALSA-747
ERR4195048	ERS4600422	Ki2-D2	3.9	2018-07-27	ERR4195048_scaffold_49609	Actinobacteria	0.5	Kiruna_megahit_metabat_bin-06513	GCA_903857735.1	d__Bacteria;p__Actinobacteriota;c__Actinobacteria;o__Nanopelagicales;f__Nanopelagicaceae;g__PALSA-747
ERR4195048	ERS4600422	Ki2-D2	3.9	2018-07-27	ERR4195048_scaffold_77285	Proteobacteria	1	None	None	None
ERR4195048	ERS4600422	Ki2-D2	3.9	2018-07-27	ERR4195048_scaffold_18439	Actinobacteria	0.769231	YR1_megahit_metabat_bin-0612	GCA_903870595.1	d__Bacteria;p__Actinobacteriota;c__Actinobacteria;o__Nanopelagicales;f__Nanopelagicaceae;g__PALSA-747
ERR4195048	ERS4600422	Ki2-D2	3.9	2018-07-27	ERR4195048_scaffold_42354	Actinobacteria	0.904762	Kiruna2_megahit_metabat_bin-3214	GCA_903873435.1	d__Bacteria;p__Actinobacteriota;c__Actinobacteria;o__Nanopelagicales;f__Nanopelagicaceae;g__Planktophila
ERR4195048	ERS4600422	Ki2-D2	3.9	2018-07-27	ERR4195048_scaffold_3328	Bacteroidetes	1	None	None	None
ERR4195048	ERS4600422	Ki2-D2	3.9	2018-07-27	ERR4195048_scaffold_136981	Actinobacteria	1	Kiruna2_megahit_metabat_bin-4344	GCA_903884095.1	d__Bacteria;p__Actinobacteriota;c__Actinobacteria;o__Nanopelagicales;f__Nanopelagicaceae;g__AAA044-D11
ERR4195048	ERS4600422	Ki2-D2	3.9	2018-07-27	ERR4195048_scaffold_70748	Actinobacteria	0.666667	Kiruna_megahit_metabat_bin-05564	GCA_903897575.1	d__Bacteria;p__Actinobacteriota;c__Actinobacteria;o__Nanopelagicales;f__Nanopelagicaceae;g__AAA044-D11
ERR4195048	ERS4600422	Ki2-D2	3.9	2018-07-27	ERR4195048_scaffold_29395	Actinobacteria	0.851852	None	None	None
ERR4195048	ERS4600422	Ki2-D2	3.9	2018-07-27	ERR4195048_scaffold_142545	Actinobacteria	0.5	Kiruna2_megahit_metabat_bin-0868	GCA_903918975.1	d__Bacteria;p__Actinobacteriota;c__Actinobacteria;o__Nanopelagicales;f__Nanopelagicaceae;g__PALSA-747
ERR4195048	ERS4600422	Ki2-D2	3.9	2018-07-27	ERR4195048_scaffold_84662	Actinobacteria	0.4	None	None	None
ERR4195048	ERS4600422	Ki2-D2	3.9	2018-07-27	ERR4195048_scaffold_20930	Bacteroidetes	0.684211	None	None	None
ERR4195048	ERS4600422	Ki2-D2	3.9	2018-07-27	ERR4195048_scaffold_58685	Verrucomicrobia	0.666667	None	None	None

## Sheet: Table S4
bin_accession	scaffold	gene	ko	def	threshold	score	eval
GCA_903819875.1	CAIJEZ010000034.1	CAIJEZ010000034.1_6	K02291	15-cis-phytoene synthase [EC:2.5.1.32]	231.37	325.3	1.1e-96
GCA_903819875.1	CAIJEZ010000034.1	CAIJEZ010000034.1_7	K10027	phytoene desaturase [EC:1.3.99.26 1.3.99.28 1.3.99.29 1.3.99.31]	538.9	700.7	4.7e-210
GCA_903819875.1	CAIJEZ010000034.1	CAIJEZ010000034.1_8	K13787	geranylgeranyl diphosphate synthase, type I [EC:2.5.1.1 2.5.1.10 2.5.1.29]	300.03	374.7	2.2e-111
GCA_903819875.1	CAIJEZ010000097.1	CAIJEZ010000097.1_18	K04641	bacteriorhodopsin	327.73	89.8	4e-25
GCA_903819875.1	CAIJEZ010000097.1	CAIJEZ010000097.1_21	K22502	lycopene beta-cyclase [EC:5.5.1.19]	188.77	27.9	3.3e-06
GCA_903819875.1	CAIJEZ010000097.1	CAIJEZ010000097.1_22	K21817	beta-carotene 15,15'-dioxygenase [EC:1.13.11.63]	71.73	160.7	1.1e-46
GCA_903826015.1	CAIKCU010000122.1	CAIKCU010000122.1_1	K21817	beta-carotene 15,15'-dioxygenase [EC:1.13.11.63]	71.73	67.5	2.4e-18
GCA_903826015.1	CAIKCU010000122.1	CAIKCU010000122.1_2	K22502	lycopene beta-cyclase [EC:5.5.1.19]	188.77	27.9	3.3e-06
GCA_903826015.1	CAIKCU010000122.1	CAIKCU010000122.1_5	K04641	bacteriorhodopsin	327.73	89.8	4e-25
GCA_903826015.1	CAIKCU010000166.1	CAIKCU010000166.1_9	K02291	15-cis-phytoene synthase [EC:2.5.1.32]	231.37	325.3	1.1e-96
GCA_903826015.1	CAIKCU010000166.1	CAIKCU010000166.1_10	K10027	phytoene desaturase [EC:1.3.99.26 1.3.99.28 1.3.99.29 1.3.99.31]	538.9	700.7	4.7e-210
GCA_903826015.1	CAIKCU010000166.1	CAIKCU010000166.1_11	K13787	geranylgeranyl diphosphate synthase, type I [EC:2.5.1.1 2.5.1.10 2.5.1.29]	300.03	374.7	2.2e-111
GCA_903826015.1	CAIKCU010000197.1	CAIKCU010000197.1_1	K21817	beta-carotene 15,15'-dioxygenase [EC:1.13.11.63]	71.73	122.7	4e-35
GCA_903826295.1	CAIKDS010000020.1	CAIKDS010000020.1_2	K10027	phytoene desaturase [EC:1.3.99.26 1.3.99.28 1.3.99.29 1.3.99.31]	538.9	376.2	8.3e-112
GCA_903826295.1	CAIKDS010000111.1	CAIKDS010000111.1_20	K04641	bacteriorhodopsin	327.73	102.5	5.3e-29
GCA_903826295.1	CAIKDS010000134.1	CAIKDS010000134.1_4	K02291	15-cis-phytoene synthase [EC:2.5.1.32]	231.37	331.9	1.1e-98
GCA_903826295.1	CAIKDS010000134.1	CAIKDS010000134.1_5	K10027	phytoene desaturase [EC:1.3.99.26 1.3.99.28 1.3.99.29 1.3.99.31]	538.9	695.5	1.8e-208
GCA_903826295.1	CAIKDS010000134.1	CAIKDS010000134.1_6	K13787	geranylgeranyl diphosphate synthase, type I [EC:2.5.1.1 2.5.1.10 2.5.1.29]	300.03	378.9	1.2e-112
GCA_903826295.1	CAIKDS010000153.1	CAIKDS010000153.1_6	K22502	lycopene beta-cyclase [EC:5.5.1.19]	188.77	31.5	2.8e-07
GCA_903826295.1	CAIKDS010000153.1	CAIKDS010000153.1_7	K21817	beta-carotene 15,15'-dioxygenase [EC:1.13.11.63]	71.73	189.2	2.4e-55
GCA_903827945.1	CAIKKN010000011.1	CAIKKN010000011.1_24	K04641	bacteriorhodopsin	327.73	92.2	7.8e-26
GCA_903827945.1	CAIKKN010000019.1	CAIKKN010000019.1_48	K21817	beta-carotene 15,15'-dioxygenase [EC:1.13.11.63]	71.73	132	5.6e-38
GCA_903827945.1	CAIKKN010000024.1	CAIKKN010000024.1_34	K22502	lycopene beta-cyclase [EC:5.5.1.19]	188.77	30.5	5.6e-07
GCA_903827945.1	CAIKKN010000024.1	CAIKKN010000024.1_36	K02291	15-cis-phytoene synthase [EC:2.5.1.32]	231.37	337.3	2.5e-100
GCA_903827945.1	CAIKKN010000024.1	CAIKKN010000024.1_38	K10027	phytoene desaturase [EC:1.3.99.26 1.3.99.28 1.3.99.29 1.3.99.31]	538.9	693	1e-207
GCA_903827945.1	CAIKKN010000024.1	CAIKKN010000024.1_39	K13787	geranylgeranyl diphosphate synthase, type I [EC:2.5.1.1 2.5.1.10 2.5.1.29]	300.03	397.4	2.8e-118
GCA_903830585.1	CAIKUJ010000005.1	CAIKUJ010000005.1_166	K04641	bacteriorhodopsin	327.73	90.3	2.8e-25
GCA_903830585.1	CAIKUJ010000005.1	CAIKUJ010000005.1_169	K22502	lycopene beta-cyclase [EC:5.5.1.19]	188.77	30.5	5.4e-07
GCA_903830585.1	CAIKUJ010000005.1	CAIKUJ010000005.1_170	K21817	beta-carotene 15,15'-dioxygenase [EC:1.13.11.63]	71.73	151.9	5.1e-44
GCA_903830585.1	CAIKUJ010000008.1	CAIKUJ010000008.1_42	K02291	15-cis-phytoene synthase [EC:2.5.1.32]	231.37	330.2	3.7e-98
GCA_903830585.1	CAIKUJ010000008.1	CAIKUJ010000008.1_43	K10027	phytoene desaturase [EC:1.3.99.26 1.3.99.28 1.3.99.29 1.3.99.31]	538.9	697.9	3.2e-209
GCA_903830585.1	CAIKUJ010000008.1	CAIKUJ010000008.1_44	K13787	geranylgeranyl diphosphate synthase, type I [EC:2.5.1.1 2.5.1.10 2.5.1.29]	300.03	388.8	1.1e-115
GCA_903842195.1	CAIMLF010000013.1	CAIMLF010000013.1_14	K21817	beta-carotene 15,15'-dioxygenase [EC:1.13.11.63]	71.73	140.3	1.7e-40
GCA_903842195.1	CAIMLF010000016.1	CAIMLF010000016.1_48	K21817	beta-carotene 15,15'-dioxygenase [EC:1.13.11.63]	71.73	132	5.6e-38
GCA_903842195.1	CAIMLF010000019.1	CAIMLF010000019.1_25	K04641	bacteriorhodopsin	327.73	92.2	7.8e-26
GCA_903842195.1	CAIMLF010000030.1	CAIMLF010000030.1_59	K13787	geranylgeranyl diphosphate synthase, type I [EC:2.5.1.1 2.5.1.10 2.5.1.29]	300.03	397.4	2.8e-118
GCA_903842195.1	CAIMLF010000030.1	CAIMLF010000030.1_60	K10027	phytoene desaturase [EC:1.3.99.26 1.3.99.28 1.3.99.29 1.3.99.31]	538.9	692.7	1.2e-207
GCA_903842195.1	CAIMLF010000030.1	CAIMLF010000030.1_62	K02291	15-cis-phytoene synthase [EC:2.5.1.32]	231.37	337.3	2.5e-100
GCA_903842195.1	CAIMLF010000030.1	CAIMLF010000030.1_64	K22502	lycopene beta-cyclase [EC:5.5.1.19]	188.77	30.5	5.6e-07
GCA_903842305.1	CAIMLP010000006.1	CAIMLP010000006.1_107	K13787	geranylgeranyl diphosphate synthase, type I [EC:2.5.1.1 2.5.1.10 2.5.1.29]	300.03	383.6	4.3e-114
GCA_903842305.1	CAIMLP010000006.1	CAIMLP010000006.1_108	K10027	phytoene desaturase [EC:1.3.99.26 1.3.99.28 1.3.99.29 1.3.99.31]	538.9	711.3	3e-213
GCA_903842305.1	CAIMLP010000006.1	CAIMLP010000006.1_111	K02291	15-cis-phytoene synthase [EC:2.5.1.32]	231.37	333.7	3e-99
GCA_903842305.1	CAIMLP010000051.1	CAIMLP010000051.1_10	K21817	beta-carotene 15,15'-dioxygenase [EC:1.13.11.63]	71.73	139.1	4.1e-40
GCA_903842305.1	CAIMLP010000051.1	CAIMLP010000051.1_11	K04641	bacteriorhodopsin	327.73	89.8	4e-25
GCA_903842855.1	CAIMNT010000126.1	CAIMNT010000126.1_3	K22502	lycopene beta-cyclase [EC:5.5.1.19]	188.77	31.8	2.2e-07
GCA_903842855.1	CAIMNT010000126.1	CAIMNT010000126.1_4	K21817	beta-carotene 15,15'-dioxygenase [EC:1.13.11.63]	71.73	75.5	8.7e-21
GCA_903842855.1	CAIMNT010000167.1	CAIMNT010000167.1_14	K13787	geranylgeranyl diphosphate synthase, type I [EC:2.5.1.1 2.5.1.10 2.5.1.29]	300.03	390.8	2.8e-116
GCA_903842855.1	CAIMNT010000167.1	CAIMNT010000167.1_15	K10027	phytoene desaturase [EC:1.3.99.26 1.3.99.28 1.3.99.29 1.3.99.31]	538.9	696.4	9.5e-209
GCA_903842855.1	CAIMNT010000167.1	CAIMNT010000167.1_16	K02291	15-cis-phytoene synthase [EC:2.5.1.32]	231.37	332.7	6.4e-99
GCA_903843225.1	CAIMOX010000010.1	CAIMOX010000010.1_5	K04641	bacteriorhodopsin	327.73	89.8	4e-25
GCA_903843225.1	CAIMOX010000010.1	CAIMOX010000010.1_6	K21817	beta-carotene 15,15'-dioxygenase [EC:1.13.11.63]	71.73	138.1	8.1e-40
GCA_903843225.1	CAIMOX010000016.1	CAIMOX010000016.1_107	K13787	geranylgeranyl diphosphate synthase, type I [EC:2.5.1.1 2.5.1.10 2.5.1.29]	300.03	382.9	7.2e-114
GCA_903843225.1	CAIMOX010000016.1	CAIMOX010000016.1_108	K10027	phytoene desaturase [EC:1.3.99.26 1.3.99.28 1.3.99.29 1.3.99.31]	538.9	711.8	2.1e-213
GCA_903843225.1	CAIMOX010000016.1	CAIMOX010000016.1_111	K02291	15-cis-phytoene synthase [EC:2.5.1.32]	231.37	331.8	1.2e-98
GCA_903845795.1	CAIMYW010000149.1	CAIMYW010000149.1_4	K13787	geranylgeranyl diphosphate synthase, type I [EC:2.5.1.1 2.5.1.10 2.5.1.29]	300.03	374.4	2.6e-111
GCA_903845795.1	CAIMYW010000164.1	CAIMYW010000164.1_2	K10027	phytoene desaturase [EC:1.3.99.26 1.3.99.28 1.3.99.29 1.3.99.31]	538.9	697	6.1e-209
GCA_903845795.1	CAIMYW010000164.1	CAIMYW010000164.1_3	K02291	15-cis-phytoene synthase [EC:2.5.1.32]	231.37	342.5	6.5e-102
GCA_903845795.1	CAIMYW010000203.1	CAIMYW010000203.1_3	K04641	bacteriorhodopsin	327.73	87.9	1.6e-24
GCA_903845795.1	CAIMYW010000203.1	CAIMYW010000203.1_4	K21817	beta-carotene 15,15'-dioxygenase [EC:1.13.11.63]	71.73	132.7	3.6e-38
GCA_903845835.1	CAIMZE010000009.1	CAIMZE010000009.1_1	K10027	phytoene desaturase [EC:1.3.99.26 1.3.99.28 1.3.99.29 1.3.99.31]	538.9	351.2	3e-104
GCA_903845835.1	CAIMZE010000049.1	CAIMZE010000049.1_4	K21817	beta-carotene 15,15'-dioxygenase [EC:1.13.11.63]	71.73	139.8	2.5e-40
GCA_903845835.1	CAIMZE010000049.1	CAIMZE010000049.1_5	K04641	bacteriorhodopsin	327.73	86.4	4.5e-24
GCA_903845835.1	CAIMZE010000054.1	CAIMZE010000054.1_5	K22502	lycopene beta-cyclase [EC:5.5.1.19]	188.77	26.7	7.8e-06
GCA_903845835.1	CAIMZE010000059.1	CAIMZE010000059.1_2	K10027	phytoene desaturase [EC:1.3.99.26 1.3.99.28 1.3.99.29 1.3.99.31]	538.9	44.7	1.9e-11
GCA_903845835.1	CAIMZE010000091.1	CAIMZE010000091.1_1	K10027	phytoene desaturase [EC:1.3.99.26 1.3.99.28 1.3.99.29 1.3.99.31]	538.9	232.3	3e-68
GCA_903845835.1	CAIMZE010000091.1	CAIMZE010000091.1_2	K13787	geranylgeranyl diphosphate synthase, type I [EC:2.5.1.1 2.5.1.10 2.5.1.29]	300.03	400.5	3.1e-119
GCA_903845835.1	CAIMZE010000209.1	CAIMZE010000209.1_3	K02291	15-cis-phytoene synthase [EC:2.5.1.32]	231.37	330.7	2.6e-98
GCA_903854465.1	CAINWN010000019.1	CAINWN010000019.1_14	K13787	geranylgeranyl diphosphate synthase, type I [EC:2.5.1.1 2.5.1.10 2.5.1.29]	300.03	447.1	2.3e-133
GCA_903854465.1	CAINWN010000019.1	CAINWN010000019.1_15	K10027	phytoene desaturase [EC:1.3.99.26 1.3.99.28 1.3.99.29 1.3.99.31]	538.9	164	1.4e-47
GCA_903854465.1	CAINWN010000062.1	CAINWN010000062.1_5	K21817	beta-carotene 15,15'-dioxygenase [EC:1.13.11.63]	71.73	143.5	1.9e-41
GCA_903854465.1	CAINWN010000071.1	CAINWN010000071.1_108	K04641	bacteriorhodopsin	327.73	94.9	1.1e-26
GCA_903854465.1	CAINWN010000088.1	CAINWN010000088.1_1	K10027	phytoene desaturase [EC:1.3.99.26 1.3.99.28 1.3.99.29 1.3.99.31]	538.9	421.8	1.3e-125
GCA_903854465.1	CAINWN010000088.1	CAINWN010000088.1_5	K02291	15-cis-phytoene synthase [EC:2.5.1.32]	231.37	344.5	1.7e-102
GCA_903854465.1	CAINWN010000088.1	CAINWN010000088.1_7	K22502	lycopene beta-cyclase [EC:5.5.1.19]	188.77	28.6	2.1e-06
GCA_903857735.1	CAIOGC010000057.1	CAIOGC010000057.1_7	K13787	geranylgeranyl diphosphate synthase, type I [EC:2.5.1.1 2.5.1.10 2.5.1.29]	300.03	374.7	2.2e-111
GCA_903857735.1	CAIOGC010000057.1	CAIOGC010000057.1_8	K10027	phytoene desaturase [EC:1.3.99.26 1.3.99.28 1.3.99.29 1.3.99.31]	538.9	700.7	4.7e-210
GCA_903857735.1	CAIOGC010000057.1	CAIOGC010000057.1_9	K02291	15-cis-phytoene synthase [EC:2.5.1.32]	231.37	325.3	1.1e-96
GCA_903857735.1	CAIOGC010000124.1	CAIOGC010000124.1_1	K04641	bacteriorhodopsin	327.73	89.8	4e-25
GCA_903857735.1	CAIOGC010000124.1	CAIOGC010000124.1_4	K22502	lycopene beta-cyclase [EC:5.5.1.19]	188.77	27.9	3.3e-06
GCA_903857735.1	CAIOGC010000124.1	CAIOGC010000124.1_5	K21817	beta-carotene 15,15'-dioxygenase [EC:1.13.11.63]	71.73	161.8	4.9e-47
GCA_903862335.1	CAIOXT010000066.1	CAIOXT010000066.1_9	K13787	geranylgeranyl diphosphate synthase, type I [EC:2.5.1.1 2.5.1.10 2.5.1.29]	300.03	374.7	2.2e-111
GCA_903862335.1	CAIOXT010000066.1	CAIOXT010000066.1_10	K10027	phytoene desaturase [EC:1.3.99.26 1.3.99.28 1.3.99.29 1.3.99.31]	538.9	700.7	4.7e-210
GCA_903862335.1	CAIOXT010000066.1	CAIOXT010000066.1_11	K02291	15-cis-phytoene synthase [EC:2.5.1.32]	231.37	325.3	1.1e-96
GCA_903862335.1	CAIOXT010000177.1	CAIOXT010000177.1_2	K04641	bacteriorhodopsin	327.73	89.8	4e-25
GCA_903862335.1	CAIOXT010000177.1	CAIOXT010000177.1_5	K22502	lycopene beta-cyclase [EC:5.5.1.19]	188.77	27.9	3.3e-06
GCA_903862335.1	CAIOXT010000177.1	CAIOXT010000177.1_6	K21817	beta-carotene 15,15'-dioxygenase [EC:1.13.11.63]	71.73	161.8	4.9e-47
GCA_903865305.1	CAIPJF010000025.1	CAIPJF010000025.1_3	K21817	beta-carotene 15,15'-dioxygenase [EC:1.13.11.63]	71.73	151.9	5.1e-44
GCA_903865305.1	CAIPJF010000025.1	CAIPJF010000025.1_4	K22502	lycopene beta-cyclase [EC:5.5.1.19]	188.77	30.5	5.4e-07
GCA_903865305.1	CAIPJF010000025.1	CAIPJF010000025.1_7	K04641	bacteriorhodopsin	327.73	90.3	2.8e-25
GCA_903865305.1	CAIPJF010000030.1	CAIPJF010000030.1_58	K13787	geranylgeranyl diphosphate synthase, type I [EC:2.5.1.1 2.5.1.10 2.5.1.29]	300.03	387.4	3.1e-115
GCA_903865305.1	CAIPJF010000030.1	CAIPJF010000030.1_59	K10027	phytoene desaturase [EC:1.3.99.26 1.3.99.28 1.3.99.29 1.3.99.31]	538.9	697.9	3.2e-209
GCA_903865305.1	CAIPJF010000030.1	CAIPJF010000030.1_60	K02291	15-cis-phytoene synthase [EC:2.5.1.32]	231.37	330.2	3.7e-98
GCA_903870595.1	CAIQDK010000044.1	CAIQDK010000044.1_3	K10027	phytoene desaturase [EC:1.3.99.26 1.3.99.28 1.3.99.29 1.3.99.31]	538.9	706.3	9.5e-212
GCA_903870595.1	CAIQDK010000044.1	CAIQDK010000044.1_4	K13787	geranylgeranyl diphosphate synthase, type I [EC:2.5.1.1 2.5.1.10 2.5.1.29]	300.03	388.1	1.8e-115
GCA_903870595.1	CAIQDK010000044.1	CAIQDK010000044.1_7	K10027	phytoene desaturase [EC:1.3.99.26 1.3.99.28 1.3.99.29 1.3.99.31]	538.9	400.2	4.6e-119
GCA_903870855.1	CAIQEM010000092.1	CAIQEM010000092.1_1	K21817	beta-carotene 15,15'-dioxygenase [EC:1.13.11.63]	71.73	161.8	4.9e-47
GCA_903870855.1	CAIQEM010000140.1	CAIQEM010000140.1_2	K04641	bacteriorhodopsin	327.73	89.8	4e-25
GCA_903870855.1	CAIQEM010000140.1	CAIQEM010000140.1_5	K22502	lycopene beta-cyclase [EC:5.5.1.19]	188.77	27.9	3.3e-06
GCA_903870855.1	CAIQEM010000165.1	CAIQEM010000165.1_9	K13787	geranylgeranyl diphosphate synthase, type I [EC:2.5.1.1 2.5.1.10 2.5.1.29]	300.03	374.7	2.2e-111
GCA_903870855.1	CAIQEM010000165.1	CAIQEM010000165.1_10	K10027	phytoene desaturase [EC:1.3.99.26 1.3.99.28 1.3.99.29 1.3.99.31]	538.9	700.7	4.7e-210
GCA_903870855.1	CAIQEM010000165.1	CAIQEM010000165.1_11	K02291	15-cis-phytoene synthase [EC:2.5.1.32]	231.37	325.3	1.1e-96
GCA_903871985.1	CAIQIW010000091.1	CAIQIW010000091.1_11	K02291	15-cis-phytoene synthase [EC:2.5.1.32]	231.37	334.9	1.3e-99
GCA_903871985.1	CAIQIW010000091.1	CAIQIW010000091.1_12	K10027	phytoene desaturase [EC:1.3.99.26 1.3.99.28 1.3.99.29 1.3.99.31]	538.9	692.2	1.7e-207
GCA_903871985.1	CAIQIW010000091.1	CAIQIW010000091.1_13	K13787	geranylgeranyl diphosphate synthase, type I [EC:2.5.1.1 2.5.1.10 2.5.1.29]	300.03	383.8	3.8e-114
GCA_903871985.1	CAIQIW010000099.1	CAIQIW010000099.1_2	K04641	bacteriorhodopsin	327.73	81.4	1.5e-22
GCA_903871985.1	CAIQIW010000099.1	CAIQIW010000099.1_3	K21817	beta-carotene 15,15'-dioxygenase [EC:1.13.11.63]	71.73	132.4	4.5e-38
GCA_903871985.1	CAIQIW010000099.1	CAIQIW010000099.1_4	K22502	lycopene beta-cyclase [EC:5.5.1.19]	188.77	31	3.8e-07
GCA_903871985.1	CAIQIW010000106.1	CAIQIW010000106.1_6	K22502	lycopene beta-cyclase [EC:5.5.1.19]	188.77	27.9	3.4e-06
GCA_903873435.1	CAIQOS010000013.1	CAIQOS010000013.1_1	K13787	geranylgeranyl diphosphate synthase, type I [EC:2.5.1.1 2.5.1.10 2.5.1.29]	300.03	67.4	3.6e-18
GCA_903873435.1	CAIQOS010000013.1	CAIQOS010000013.1_2	K10027	phytoene desaturase [EC:1.3.99.26 1.3.99.28 1.3.99.29 1.3.99.31]	538.9	698.4	2.4e-209
GCA_903873435.1	CAIQOS010000013.1	CAIQOS010000013.1_3	K02291	15-cis-phytoene synthase [EC:2.5.1.32]	231.37	331.9	1.1e-98
GCA_903873435.1	CAIQOS010000068.1	CAIQOS010000068.1_3	K04641	bacteriorhodopsin	327.73	102.3	6.3e-29
GCA_903873435.1	CAIQOS010000087.1	CAIQOS010000087.1_4	K13787	geranylgeranyl diphosphate synthase, type I [EC:2.5.1.1 2.5.1.10 2.5.1.29]	300.03	377.9	2.2e-112
GCA_903873435.1	CAIQOS010000105.1	CAIQOS010000105.1_12	K21817	beta-carotene 15,15'-dioxygenase [EC:1.13.11.63]	71.73	189.2	2.4e-55
GCA_903873435.1	CAIQOS010000105.1	CAIQOS010000105.1_13	K22502	lycopene beta-cyclase [EC:5.5.1.19]	188.77	31.5	2.8e-07
GCA_903876855.1	CAIRBU010000086.1	CAIRBU010000086.1_3	K02291	15-cis-phytoene synthase [EC:2.5.1.32]	231.37	336.2	5.6e-100
GCA_903876855.1	CAIRBU010000086.1	CAIRBU010000086.1_6	K10027	phytoene desaturase [EC:1.3.99.26 1.3.99.28 1.3.99.29 1.3.99.31]	538.9	82.7	5.9e-23
GCA_903876855.1	CAIRBU010000104.1	CAIRBU010000104.1_2	K13787	geranylgeranyl diphosphate synthase, type I [EC:2.5.1.1 2.5.1.10 2.5.1.29]	300.03	388.1	1.8e-115
GCA_903876855.1	CAIRBU010000104.1	CAIRBU010000104.1_3	K10027	phytoene desaturase [EC:1.3.99.26 1.3.99.28 1.3.99.29 1.3.99.31]	538.9	373.3	6.2e-111
GCA_903876855.1	CAIRBU010000121.1	CAIRBU010000121.1_8	K10027	phytoene desaturase [EC:1.3.99.26 1.3.99.28 1.3.99.29 1.3.99.31]	538.9	400.2	4.6e-119
GCA_903884035.1	CAISDK010000044.1	CAISDK010000044.1_26	K22502	lycopene beta-cyclase [EC:5.5.1.19]	188.77	27	6.3e-06
GCA_903884035.1	CAISDK010000089.1	CAISDK010000089.1_4	K22502	lycopene beta-cyclase [EC:5.5.1.19]	188.77	30	7.8e-07
GCA_903884035.1	CAISDK010000089.1	CAISDK010000089.1_5	K21817	beta-carotene 15,15'-dioxygenase [EC:1.13.11.63]	71.73	128.8	5.3e-37
GCA_903884035.1	CAISDK010000089.1	CAISDK010000089.1_6	K04641	bacteriorhodopsin	327.73	84	2.5e-23
GCA_903884035.1	CAISDK010000181.1	CAISDK010000181.1_20	K02291	15-cis-phytoene synthase [EC:2.5.1.32]	231.37	321.9	1.2e-95
GCA_903884035.1	CAISDK010000181.1	CAISDK010000181.1_26	K10027	phytoene desaturase [EC:1.3.99.26 1.3.99.28 1.3.99.29 1.3.99.31]	538.9	693.6	6.8e-208
GCA_903884035.1	CAISDK010000181.1	CAISDK010000181.1_27	K13787	geranylgeranyl diphosphate synthase, type I [EC:2.5.1.1 2.5.1.10 2.5.1.29]	300.03	383.9	3.5e-114
GCA_903884035.1	CAISDK010000181.1	CAISDK010000181.1_30	K10027	phytoene desaturase [EC:1.3.99.26 1.3.99.28 1.3.99.29 1.3.99.31]	538.9	400.4	4e-119
GCA_903884095.1	CAISDO010000116.1	CAISDO010000116.1_5	K10027	phytoene desaturase [EC:1.3.99.26 1.3.99.28 1.3.99.29 1.3.99.31]	538.9	331.3	3.2e-98
GCA_903884095.1	CAISDO010000140.1	CAISDO010000140.1_2	K02291	15-cis-phytoene synthase [EC:2.5.1.32]	231.37	330.7	2.6e-98
GCA_903884095.1	CAISDO010000140.1	CAISDO010000140.1_5	K10027	phytoene desaturase [EC:1.3.99.26 1.3.99.28 1.3.99.29 1.3.99.31]	538.9	694.8	2.9e-208
GCA_903884095.1	CAISDO010000140.1	CAISDO010000140.1_6	K13787	geranylgeranyl diphosphate synthase, type I [EC:2.5.1.1 2.5.1.10 2.5.1.29]	300.03	402.5	7.8e-120
GCA_903884095.1	CAISDO010000156.1	CAISDO010000156.1_5	K21817	beta-carotene 15,15'-dioxygenase [EC:1.13.11.63]	71.73	138.7	5.3e-40
GCA_903884095.1	CAISDO010000156.1	CAISDO010000156.1_6	K04641	bacteriorhodopsin	327.73	86.6	4e-24
GCA_903886905.1	CAISNN010000150.1	CAISNN010000150.1_7	K02291	15-cis-phytoene synthase [EC:2.5.1.32]	231.37	342.9	5.1e-102
GCA_903886905.1	CAISNN010000150.1	CAISNN010000150.1_8	K10027	phytoene desaturase [EC:1.3.99.26 1.3.99.28 1.3.99.29 1.3.99.31]	538.9	696.5	9e-209
GCA_903886905.1	CAISNN010000150.1	CAISNN010000150.1_9	K13787	geranylgeranyl diphosphate synthase, type I [EC:2.5.1.1 2.5.1.10 2.5.1.29]	300.03	390	4.9e-116
GCA_903886905.1	CAISNN010000156.1	CAISNN010000156.1_2	K22502	lycopene beta-cyclase [EC:5.5.1.19]	188.77	29	1.5e-06
GCA_903886905.1	CAISNN010000156.1	CAISNN010000156.1_3	K21817	beta-carotene 15,15'-dioxygenase [EC:1.13.11.63]	71.73	71.9	1.1e-19
GCA_903886905.1	CAISNN010000156.1	CAISNN010000156.1_5	K04641	bacteriorhodopsin	327.73	88.2	1.2e-24
GCA_903892255.1	CAITHU010000024.1	CAITHU010000024.1_18	K04641	bacteriorhodopsin	327.73	88.7	8.6e-25
GCA_903892255.1	CAITHU010000038.1	CAITHU010000038.1_4	K22502	lycopene beta-cyclase [EC:5.5.1.19]	188.77	28.4	2.4e-06
GCA_903892255.1	CAITHU010000038.1	CAITHU010000038.1_5	K21817	beta-carotene 15,15'-dioxygenase [EC:1.13.11.63]	71.73	115.6	5.6e-33
GCA_903892255.1	CAITHU010000063.1	CAITHU010000063.1_2	K10027	phytoene desaturase [EC:1.3.99.26 1.3.99.28 1.3.99.29 1.3.99.31]	538.9	706.4	8.9e-212
GCA_903892255.1	CAITHU010000063.1	CAITHU010000063.1_3	K13787	geranylgeranyl diphosphate synthase, type I [EC:2.5.1.1 2.5.1.10 2.5.1.29]	300.03	387.7	2.4e-115
GCA_903892255.1	CAITHU010000063.1	CAITHU010000063.1_6	K10027	phytoene desaturase [EC:1.3.99.26 1.3.99.28 1.3.99.29 1.3.99.31]	538.9	400.2	4.6e-119
GCA_903892255.1	CAITHU010000080.1	CAITHU010000080.1_3	K10027	phytoene desaturase [EC:1.3.99.26 1.3.99.28 1.3.99.29 1.3.99.31]	538.9	82.7	5.9e-23
GCA_903892255.1	CAITHU010000097.1	CAITHU010000097.1_1	K02291	15-cis-phytoene synthase [EC:2.5.1.32]	231.37	125.8	5.3e-36
GCA_903892255.1	CAITHU010000114.1	CAITHU010000114.1_5	K21817	beta-carotene 15,15'-dioxygenase [EC:1.13.11.63]	71.73	142.9	2.9e-41
GCA_903895655.1	CAITUU010000002.1	CAITUU010000002.1_6	K02291	15-cis-phytoene synthase [EC:2.5.1.32]	231.37	330.9	2.2e-98
GCA_903895655.1	CAITUU010000002.1	CAITUU010000002.1_9	K10027	phytoene desaturase [EC:1.3.99.26 1.3.99.28 1.3.99.29 1.3.99.31]	538.9	104.6	1.4e-29
GCA_903895655.1	CAITUU010000003.1	CAITUU010000003.1_9	K10027	phytoene desaturase [EC:1.3.99.26 1.3.99.28 1.3.99.29 1.3.99.31]	538.9	381.3	2.4e-113
GCA_903895655.1	CAITUU010000003.1	CAITUU010000003.1_12	K13787	geranylgeranyl diphosphate synthase, type I [EC:2.5.1.1 2.5.1.10 2.5.1.29]	300.03	386.6	5.4e-115
GCA_903895655.1	CAITUU010000003.1	CAITUU010000003.1_13	K10027	phytoene desaturase [EC:1.3.99.26 1.3.99.28 1.3.99.29 1.3.99.31]	538.9	700	7.6e-210
GCA_903895655.1	CAITUU010000034.1	CAITUU010000034.1_8	K04641	bacteriorhodopsin	327.73	92.1	8.2e-26
GCA_903895655.1	CAITUU010000034.1	CAITUU010000034.1_9	K21817	beta-carotene 15,15'-dioxygenase [EC:1.13.11.63]	71.73	143.2	2.3e-41
GCA_903895655.1	CAITUU010000034.1	CAITUU010000034.1_10	K22502	lycopene beta-cyclase [EC:5.5.1.19]	188.77	26.4	9.5e-06
GCA_903897575.1	CAIUCB010000039.1	CAIUCB010000039.1_2	K10027	phytoene desaturase [EC:1.3.99.26 1.3.99.28 1.3.99.29 1.3.99.31]	538.9	387.3	3.6e-115
GCA_903897575.1	CAIUCB010000049.1	CAIUCB010000049.1_5	K04641	bacteriorhodopsin	327.73	86.6	4e-24
GCA_903897575.1	CAIUCB010000049.1	CAIUCB010000049.1_6	K21817	beta-carotene 15,15'-dioxygenase [EC:1.13.11.63]	71.73	135.2	6.3e-39
GCA_903897575.1	CAIUCB010000056.1	CAIUCB010000056.1_3	K13787	geranylgeranyl diphosphate synthase, type I [EC:2.5.1.1 2.5.1.10 2.5.1.29]	300.03	403.1	5.1e-120
GCA_903897575.1	CAIUCB010000056.1	CAIUCB010000056.1_4	K10027	phytoene desaturase [EC:1.3.99.26 1.3.99.28 1.3.99.29 1.3.99.31]	538.9	694.8	2.9e-208
GCA_903897575.1	CAIUCB010000056.1	CAIUCB010000056.1_7	K02291	15-cis-phytoene synthase [EC:2.5.1.32]	231.37	59.7	6.4e-16
GCA_903897575.1	CAIUCB010000134.1	CAIUCB010000134.1_1	K02291	15-cis-phytoene synthase [EC:2.5.1.32]	231.37	250.4	6.8e-74
GCA_903899145.1	CAIUHY010000020.1	CAIUHY010000020.1_1	K10027	phytoene desaturase [EC:1.3.99.26 1.3.99.28 1.3.99.29 1.3.99.31]	538.9	328.9	1.7e-97
GCA_903899145.1	CAIUHY010000020.1	CAIUHY010000020.1_2	K02291	15-cis-phytoene synthase [EC:2.5.1.32]	231.37	326.9	3.5e-97
GCA_903899145.1	CAIUHY010000044.1	CAIUHY010000044.1_4	K22502	lycopene beta-cyclase [EC:5.5.1.19]	188.77	27.4	4.9e-06
GCA_903899145.1	CAIUHY010000044.1	CAIUHY010000044.1_5	K21817	beta-carotene 15,15'-dioxygenase [EC:1.13.11.63]	71.73	160	1.7e-46
GCA_903899145.1	CAIUHY010000047.1	CAIUHY010000047.1_1	K10027	phytoene desaturase [EC:1.3.99.26 1.3.99.28 1.3.99.29 1.3.99.31]	538.9	380.5	4.2e-113
GCA_903899145.1	CAIUHY010000047.1	CAIUHY010000047.1_2	K13787	geranylgeranyl diphosphate synthase, type I [EC:2.5.1.1 2.5.1.10 2.5.1.29]	300.03	373.6	4.6e-111
GCA_903899745.1	CAIUKG010000007.1	CAIUKG010000007.1_84	K02291	15-cis-phytoene synthase [EC:2.5.1.32]	231.37	330.2	3.7e-98
GCA_903899745.1	CAIUKG010000007.1	CAIUKG010000007.1_85	K10027	phytoene desaturase [EC:1.3.99.26 1.3.99.28 1.3.99.29 1.3.99.31]	538.9	697.9	3.2e-209
GCA_903899745.1	CAIUKG010000007.1	CAIUKG010000007.1_86	K13787	geranylgeranyl diphosphate synthase, type I [EC:2.5.1.1 2.5.1.10 2.5.1.29]	300.03	387.4	3.1e-115
GCA_903899745.1	CAIUKG010000021.1	CAIUKG010000021.1_164	K04641	bacteriorhodopsin	327.73	90.3	2.8e-25
GCA_903899745.1	CAIUKG010000021.1	CAIUKG010000021.1_167	K22502	lycopene beta-cyclase [EC:5.5.1.19]	188.77	30.5	5.4e-07
GCA_903899745.1	CAIUKG010000021.1	CAIUKG010000021.1_168	K21817	beta-carotene 15,15'-dioxygenase [EC:1.13.11.63]	71.73	151.9	5.1e-44
GCA_903901665.1	CAIURU010000035.1	CAIURU010000035.1_27	K04641	bacteriorhodopsin	327.73	81.4	1.5e-22
GCA_903901665.1	CAIURU010000035.1	CAIURU010000035.1_28	K21817	beta-carotene 15,15'-dioxygenase [EC:1.13.11.63]	71.73	132.4	4.5e-38
GCA_903901665.1	CAIURU010000035.1	CAIURU010000035.1_29	K22502	lycopene beta-cyclase [EC:5.5.1.19]	188.77	31	3.8e-07
GCA_903901665.1	CAIURU010000128.1	CAIURU010000128.1_6	K22502	lycopene beta-cyclase [EC:5.5.1.19]	188.77	27.9	3.4e-06
GCA_903901665.1	CAIURU010000132.1	CAIURU010000132.1_25	K02291	15-cis-phytoene synthase [EC:2.5.1.32]	231.37	334.9	1.3e-99
GCA_903901665.1	CAIURU010000132.1	CAIURU010000132.1_26	K10027	phytoene desaturase [EC:1.3.99.26 1.3.99.28 1.3.99.29 1.3.99.31]	538.9	692.6	1.4e-207
GCA_903901665.1	CAIURU010000132.1	CAIURU010000132.1_27	K13787	geranylgeranyl diphosphate synthase, type I [EC:2.5.1.1 2.5.1.10 2.5.1.29]	300.03	381.2	2.3e-113
GCA_903909895.1	CAIVXO010000006.1	CAIVXO010000006.1_84	K02291	15-cis-phytoene synthase [EC:2.5.1.32]	231.37	329.8	4.8e-98
GCA_903909895.1	CAIVXO010000006.1	CAIVXO010000006.1_85	K10027	phytoene desaturase [EC:1.3.99.26 1.3.99.28 1.3.99.29 1.3.99.31]	538.9	697.9	3.2e-209
GCA_903909895.1	CAIVXO010000006.1	CAIVXO010000006.1_86	K13787	geranylgeranyl diphosphate synthase, type I [EC:2.5.1.1 2.5.1.10 2.5.1.29]	300.03	387.4	3.1e-115
GCA_903909895.1	CAIVXO010000011.1	CAIVXO010000011.1_151	K04641	bacteriorhodopsin	327.73	88.7	9.1e-25
GCA_903909895.1	CAIVXO010000011.1	CAIVXO010000011.1_154	K22502	lycopene beta-cyclase [EC:5.5.1.19]	188.77	30.5	5.4e-07
GCA_903909895.1	CAIVXO010000011.1	CAIVXO010000011.1_155	K21817	beta-carotene 15,15'-dioxygenase [EC:1.13.11.63]	71.73	151.9	5.1e-44
GCA_903909895.1	CAIVXO010000024.1	CAIVXO010000024.1_3	K22502	lycopene beta-cyclase [EC:5.5.1.19]	188.77	26.7	7.8e-06
GCA_903916805.1	CAIWYH010000021.1	CAIWYH010000021.1_1	K04641	bacteriorhodopsin	327.73	89.8	4e-25
GCA_903916805.1	CAIWYH010000021.1	CAIWYH010000021.1_4	K22502	lycopene beta-cyclase [EC:5.5.1.19]	188.77	27.9	3.3e-06
GCA_903916805.1	CAIWYH010000021.1	CAIWYH010000021.1_5	K21817	beta-carotene 15,15'-dioxygenase [EC:1.13.11.63]	71.73	161.5	6.1e-47
GCA_903916805.1	CAIWYH010000109.1	CAIWYH010000109.1_11	K02291	15-cis-phytoene synthase [EC:2.5.1.32]	231.37	325.5	9.6e-97
GCA_903916805.1	CAIWYH010000109.1	CAIWYH010000109.1_12	K10027	phytoene desaturase [EC:1.3.99.26 1.3.99.28 1.3.99.29 1.3.99.31]	538.9	699.7	9.8e-210
GCA_903916805.1	CAIWYH010000109.1	CAIWYH010000109.1_13	K13787	geranylgeranyl diphosphate synthase, type I [EC:2.5.1.1 2.5.1.10 2.5.1.29]	300.03	374.7	2.2e-111
GCA_903918325.1	CAIXDY010000143.1	CAIXDY010000143.1_4	K13787	geranylgeranyl diphosphate synthase, type I [EC:2.5.1.1 2.5.1.10 2.5.1.29]	300.03	384.8	1.8e-114
GCA_903918325.1	CAIXDY010000143.1	CAIXDY010000143.1_5	K10027	phytoene desaturase [EC:1.3.99.26 1.3.99.28 1.3.99.29 1.3.99.31]	538.9	701.9	2.1e-210
GCA_903918325.1	CAIXDY010000143.1	CAIXDY010000143.1_6	K02291	15-cis-phytoene synthase [EC:2.5.1.32]	231.37	324.3	2.3e-96
GCA_903918325.1	CAIXDY010000159.1	CAIXDY010000159.1_1	K04641	bacteriorhodopsin	327.73	52	1.4e-13
GCA_903918325.1	CAIXDY010000159.1	CAIXDY010000159.1_4	K22502	lycopene beta-cyclase [EC:5.5.1.19]	188.77	30.6	5.2e-07
GCA_903918325.1	CAIXDY010000159.1	CAIXDY010000159.1_5	K21817	beta-carotene 15,15'-dioxygenase [EC:1.13.11.63]	71.73	163.6	1.5e-47
GCA_903918505.1	CAIXEQ010000064.1	CAIXEQ010000064.1_1	K04641	bacteriorhodopsin	327.73	87.9	1.5e-24
GCA_903918505.1	CAIXEQ010000064.1	CAIXEQ010000064.1_4	K22502	lycopene beta-cyclase [EC:5.5.1.19]	188.77	27.9	3.3e-06
GCA_903918505.1	CAIXEQ010000064.1	CAIXEQ010000064.1_5	K21817	beta-carotene 15,15'-dioxygenase [EC:1.13.11.63]	71.73	160.4	1.3e-46
GCA_903918505.1	CAIXEQ010000078.1	CAIXEQ010000078.1_6	K02291	15-cis-phytoene synthase [EC:2.5.1.32]	231.37	325.3	1.1e-96
GCA_903918505.1	CAIXEQ010000078.1	CAIXEQ010000078.1_7	K10027	phytoene desaturase [EC:1.3.99.26 1.3.99.28 1.3.99.29 1.3.99.31]	538.9	700.7	4.7e-210
GCA_903918505.1	CAIXEQ010000078.1	CAIXEQ010000078.1_8	K13787	geranylgeranyl diphosphate synthase, type I [EC:2.5.1.1 2.5.1.10 2.5.1.29]	300.03	374.7	2.2e-111
GCA_903918975.1	CAIXGL010000006.1	CAIXGL010000006.1_7	K21817	beta-carotene 15,15'-dioxygenase [EC:1.13.11.63]	71.73	160	1.7e-46
GCA_903918975.1	CAIXGL010000006.1	CAIXGL010000006.1_8	K22502	lycopene beta-cyclase [EC:5.5.1.19]	188.77	27.4	4.9e-06
GCA_903918975.1	CAIXGL010000068.1	CAIXGL010000068.1_2	K02291	15-cis-phytoene synthase [EC:2.5.1.32]	231.37	326.9	3.5e-97
GCA_903918975.1	CAIXGL010000070.1	CAIXGL010000070.1_1	K04641	bacteriorhodopsin	327.73	29.6	9.7e-07
GCA_903918975.1	CAIXGL010000077.1	CAIXGL010000077.1_1	K13787	geranylgeranyl diphosphate synthase, type I [EC:2.5.1.1 2.5.1.10 2.5.1.29]	300.03	356.3	8.2e-106
GCA_903918975.1	CAIXGL010000110.1	CAIXGL010000110.1_3	K22502	lycopene beta-cyclase [EC:5.5.1.19]	188.77	28.6	2.1e-06
GCA_903918975.1	CAIXGL010000110.1	CAIXGL010000110.1_4	K21817	beta-carotene 15,15'-dioxygenase [EC:1.13.11.63]	71.73	163.8	1.2e-47
